# Supplementary material for: Translation and validation of the Child and the Adolescent HARDSHIP (Headache-attributed restriction, disability, social handicap and impaired participation) questionnaire into Danish language
Source: PeerJ. 2016 Apr 14;4:e1927. doi: 10.7717/peerj.1927 (PMC4841233; doi:10.7717/peerj.1927)
Supplement: Data S3 — HARDSHIP test-retest. [file peerj-04-1927-s006.xlsx]

## Sheet: Ark1
2. Hvor gammel er du?	3. Er du en dreng eller en pige ?	4. Har du nogensinde haft hovedpine?		5.Har du haft hovedpine indenfor det sidste år ?		6. Hvor lang tid plejer din hovedpine at vare?		7. Hvor slem er din hovedpine?		8. Hvordan beskrives bedst din hovedpine?		9. Mærker du normalt din hovedpine i den ene side af hovedet , i midten eller i begge sider?		10. Får bevægelse ( f.eks gang eller at gå på trapper) din hovedpine til at blive værre?		11. Undgår du bevægelse, (f.eks gang eller at gå på trapper ), når du har hovedpine		12. Føler du dig syg, når du har hovedpine? ( som om du skal kaste op)		13. Er du syg, når du har hovedpine( kaster du f.eks op)		14. Kan du bedst lide at være i mørke,når du har hovedpine?		15. Kan du bedst lide, at der er stille omkring dig , når du har hovedpine		16. Hvor mange dage havde du hovedpine i løbet af den sidste uge		17.Hvor mange dage i løbet af den sidste uge har du taget medicin eller piller på grund af din hovedpine?		18. Hvor mange dage i løbet af de sidste fire uger har du haft hovedpine ?		19. Hvor mange dage i løbet af de sidste fire uger har du taget medicin eller piller på grund af din hovedpine		20. Hvor mange dage, i løbet af de sidste fire uger, har du ikke været i skole på grund af hovedpine?		21. Hvor mange dage i løbet af de sidste fire uger er du taget tidligere hjem fra skole på grund af hovedpine?		22. Hvor mange dage i løbet af de sidste fire uger, har du ikke kunne gør ting du gerne ville på grund af din hovedpine?		23. Har dine forældre , i løbet af de sidste fire uger, været hjemme fordi du havde hovedpine?		24. Havde du hovedpine i går?		25. Hvor slemt var det?		26. Gik du glip af skolen i går?		27. Jeg har været bange for at få hovedpine
	0=dreng, 1= pige	ja= 0, nej =1		ja=0, nej =1		u1time=0, 1-2 timer=1, 2-4 timer= 2, mere end 4 timer = 3		ikke slemt=0, ret slemt =2, meget slem=2		trykkende = 0, dunkende= 1		en side=0, midten = 1, begge sider= 2		ja =0, nej = 1		ja = 0, nej = 1		ja = 0, nej = 1		ja=0, nej =1		ja=0, nej = 1		ja =0, nej =1		antal		antal		antal		antal		antal		antal		antal		ja=0, nej=1, antal		ja=0,nej=1		ikke slemt =0, slemt =1, ret slemt =2		nej=0, ja gik tidligere hjem=1, ja kom ikke i skole=2		aldrig=0, ja nogle gange=1, ja ofte=2, ja altid= 3
		test	retest	test	retest	test	retest	test	retest	test	retest	test	retest	test	retest	test	retest	test	retest	test	retest	test	retest	test	retest	test	retest	test	retest	test	retest	test	retest	test	retest	test	retest	test	retest	test	retest	test	retest	test	retest	test	retest	test	retest
11	1	0	0	1	1
11	0	0	0	0
11	0	0	0	1	1
11	1	0	0	0	0	1	1	0	0	0	0	2	1	0	0	1	1	1	0	1	1	0	1	0	0	0	4	1	0	0	13	0	0	0	0	0	0	0	0	1	1	0	0	1	1	1	1	2	1
11	0	0	0	0	3	2	1	1	0	0	1	1	1	1	1	1	1	1	1	1	1	1	1	0	0	1	1	0	0	1	1	0	0	1	1	0	0	1	1	1	1	1	1					0	0
11	1	0	0	0	0	0	0	0	0	0	0	0	2	0	0	1	0	1	1	1	1	1	1	0	0	0	0	0	0	0	1	0	0	0	0	0	0	0	0	1	1	1	1					0	0
11	0	0	0	0	0	1	1	1	1	0	0	1	1	1	1	0	0	0	0	0	1	0	1	0	0	0	0	0	0	1	1	1	0	0	0	0	0	0	0	1	1	1	1					1	0
11	0	0	0	0	0	0	0	1	1	0	0	2	2	1	1	1	0	1	1	1	0	1	1	0	0	0	0	0	0	0	0	0	0	0	0	0	0	0	0	0	1	1	1					0	0
10	1	0	0	0	2	0	1	1	1	1	2	2	0	0	0	0	1	0	1	0	0	1	1	0	0	4	6	2	6	6	4	6	5	0	7	0	3	3	4	1	1	0	1	1		1		0	0
11	1	0	0	0	0	2	2	1	1	1	1	2	2	0	0	0	0	0	1	1	1	1	1	0	0	4	4	2	2	7	6	6	3	0	3	0	0	3	3	1	1	0	0	1	1	1	1	0	0
11	1	0	0	0	0	2	2	1	0	1	1	1	2	0	0	1	0	0	0	0	0	0	1	0	0	1	3	1	2	8	8	2	4	0	0	0	0	3	3	1	1	0	1	0		1		1	0
11	1	0	0	0	0	0	0	1	0	0	0	1	1	1	1	1		1	1	1	1	1	1	0	0	2	2	0	2	4	0	0	1	1	1	0	0	1	0	1	1	1	0		1		0	0	0
11	0	0	0	0	0	0	0	1	1	0	0	2	2	1	1	1	1	1	1	0	0	1	1	0	0	0	0	0	0	0	0	0	0	0	0	0	0	0	0	1	1	1	1					1	1
11	1	0	0	0	0	1	0	1	1	0	2	2	0	0	0	0	0	0	0	1	1	1	1	0	0	1	2	0	0	4	5	0	0	0	0	0	0	0	2	1	1	1	1					0	0
7	0	0	0	0	0	1	1	2	2	0	0	2	2	0	0	1	1	1	1	1	1	0	0	0	0	0	0	0	0	1	2	1	1	0	0	0	0	0	0	1	1	1	1					0	0
7	1	0	0	0	0	2	2	2	2	1	1	2	2	0	0	0	0	1	1	1	1	1	1	0	0	3	2	3	3	3	3	3	4	0	0	0	0	3	3	0	0	1	1					1	1
9	0	0	0	0	0	1	1	1	1	0	0	1	1	0	0	0	0	0	0	1	1	0	0	1	1	5	5	1	1	6	7	3	3	0	0	0	0	3	4	1	1	0	0	0	1	1	1	3	3
9	1	0	0	0	0	1	1	2	1	0	0	1	1	0	0	0	0	0	0	0	0	0	0	0	0	1	1	0	0	4	5	1	1	0	0	0	0	2	3	1	1	1	1					1	1
7	0	0	0	0	0	3	3	2	2	0	0	2	2	0	0	0	0	0	0	0	0	0	0	0	0	1	1	0	0	5	6	5	5	0	0	0	0	3	4	1	1	0	0	1	1	1	1	0	0
6	1	0	0	0	0	3	3	2	2	0	0	2	2	0	0	0	0	0	0	0	0	0	0	0	0	1	1	0	0	6	8	0	0	2	2	1	1	4	3	0	0	0	0	2	2	1	1	3	2
12	0	0	0	0	0	0	0	0	0	1	1	1	1	1	1	1	1		1	1	0	0	0	0	0	0	0	0	0	1	1		0	0	0	1	1	0	0	1	1	1	1					0	0
12	1	0	0	0	0	0	0	0	0	0	0	1	1	1	1	1	1	1	1	1	1	0	0	0	0	0	0	0	0	0	0	0	0	0	0	1	1	0	0	1	1	1	1					0	0
14	1	0	0	0	0	1	1	1	1	1	1	1	1	1	1	0	0	0	0	1	1	0	0	0	0	1	1	1	1	1	1	0	0	0	0	1	1	0	0	1	1	0	0	2	1	0	0	0	0
14	0	0	0	1	1	1	1	1	1	1	1	1	1	0	0	0	0	0	0	1	1	0	0	0	0	0	0	0	0	0	0	1	1	0	0	1	1	1	1	1	1	1	1	1	1			0	0
12	0	0	0	0	0	0	0	1	1	0	0	1	1	0	0	0	0	1	1	1	1	1	1	0	0	1	1	1	1	3	3	2	2	0	0	0	0	0	0	1	1	1						1	1
12	1	0	0	0	0	2	2	0	0	0	0	1	1	1	1	1	1	1	1	1	0	0	0	0	0	1	1	0	0	8	6	0	0	0	0	0	0	3	3	1	1	0	0	1	1	1	1	1	1
[truncated: 34 more columns]
